# Supplementary material for: The transcriptome of the Bermuda fireworm Odontosyllis enopla (Annelida: Syllidae): A unique luciferase gene family and putative epitoky-related genes
Source: PLoS One. 2018 Aug 8;13(8):e0200944. doi: 10.1371/journal.pone.0200944 (PMC6082529; doi:10.1371/journal.pone.0200944)
Supplement: S1 Fig — This includes predicted homologs of clock (691 amino acids in length), bmal1 (565 aa), period (1,652 aa) and timeless (1,349 aa). (FASTA) [file pone.0200944.s001.fasta]

>Predicted homolog of clock
MNYGKKKALSAASVGRISLMSTGSQLQASENEPSTAVPDDGDDSDKETVKRKSRNMSEKKRRDQFNLLVNELCSMVSSNNRKMDKTSVLKSTISFLKLHKDMTEKSHAYEIREDWKPSFLSNDEFAQLMLEALDGFLLVVTQGGTILYASESVSSLLNHLPSDLINQSIYNFTHSDEKMKIYQLLSQHKFVAGNGIPDYEIEQNQLQFACHLKCGTTLPDEECVYEQVECTGNFRRWSNESASKDINDFDLAELTGRNNEEICFCCTVRLKCSQLIRELSIVDESKKEFTSRMSLEWSFLFLDHRGPPVIGYLPFEVLGTSGYDYYHPDDLDKIGQCHEQLMQTGEGTSAYYRFLTKGQQWIWLHTRYYITYHQWNSKPEFIVCSNTVVSYAEVRSNLRERQMAQSLDTGNNTQLKSEIQSSSNPDTTNNNTSTTWAPNVQCLPSPSISAAPSEVSDCGVDTTEVHQKSQTTSFPSTSNTNKVSAQSSTHDDTEVTHRSEPSAVILVSQPTVKNTNDGRTNVVAQNPQVVSAVPQEFQMTPIQRRFQQQLLQKHQLLQEAILRQQQELRLISEQLSLSYNVNQASPFPAAPPGTPIIMEPATMPVVCIAAPVDTDHPHVPTLTAANSPNSITPMMPIPMVLQPQQVVLGMPAATLVSSTVVTTNTNSAHRQIASPNTSQENNGLPSNSKPT-------------------------------------------------------------------------------------------------------------------------------------------------------------------------------------------------------------------------------------------------------------------------------------------------------------------------------------------------------------------------------------------------------------------------------------------------------------------------------------------------------------------------------------------------------------------------------------------------------------------------------------------------------------------------------------------------------------------------------------------------------------------------------------------------------------------------------------------------------------------------------------------------------------------------------------------------------------------------------------------------
>Predicted homolog of bmal1
IEKRRRDKMNNYITELATLIPMCSAMNRKLDKLTVLRMAVQHIKTLRGSGDSHTEVSHKPAFLSDSELKHLILMAADGFLFVVGCDRGRILYASDSVKDILYYSQSELIGQSLFDILHPKDISKVKEQLLSSDLSPRERLIDAKTMLPVKTEMPQRQSQLCSGARRQFYCRMKTGTKGYLSMKMEKDPDFGEIGQKKKKSERKNYCGIHCTGYLKSWPPTKVGVVDESEIESDSCNLSCLVAIGKSVPVFSPQNAPDNSEMKVRQTEFNSRHAIDGKFTYVDQRATSILGYLPQELLGSSVYEYYHFEDLEHLSESHRKALRCKEKVETKPYRIKAKDGSFVRLKTKVFSFVNPWTKEVEYLASTNTVLPTQEVSSSGQVLDLEGAEGAYDTEETGFGTDPELAAVSSTSAQRGFAVPGIPGGTRPGAGRIGRQIADEVLQKNENPFPAESSTTSSLSHIQLARSVRHKSTRTTSPAAASADTVEEPVQPVSTITTVNGLTVPIDARSESSMRMGTPVETSSLYSESSTTTDCNDEAAMAVIMSLLEADAGLGGPVDFSDLPWPL-------------------------------------------------------------------------------------------------------------------------------------------------------------------------------------------------------------------------------------------------------------------------------------------------------------------------------------------------------------------------------------------------------------------------------------------------------------------------------------------------------------------------------------------------------------------------------------------------------------------------------------------------------------------------------------------------------------------------------------------------------------------------------------------------------------------------------------------------------------------------------------------------------------------------------------------------------------------------------------------------------------------------------------------------------------------------------------------------------------------------------
>Predicted homolog of period
MRRTGADNVGLRTHDGSKMDSQYGSFKTNQNSSSNGSIPLDISSTDFKASSSGCSSGAGLSAAAARNKEKKKQQVKRCIAELKTLVPWQQGSRTGTLNTLKHVIAHIKKIKEDEKTDSSGAEFKSLDVIDPSSLITNSARFSFPQPGKKSIIHKVLLSLNDTEVLKVSPKLLNVLGYPENYWSLQNFFDFVANGDVITASENLNYFINSDTINQDKNSTRSKVFFLRLRHYKSLKEGYSLPRPEKLSTFCAKCYIETDKSELPPSETNSTDKYIAVELQLLTSPYTDHNILPDPCCFSLHHDSYCNYQFVDSAAMTLLGHLPQDMIGASIFEFFHPEDLPVILGIYQQVVKDDGETFSSVPYRLRAHNNHYITVQTKWSICYNHSTSKMDLIHGQSEIVKGPNNLNIFSKVSGPPEEFGPQHVNLIQKIKAVLLQLTEKACKKPLPPVTGQISGESDLTIPLHVSTGTSDSTPLSGLTTDSTVDSKEEKFHEDPDVREEQGSPPRHLKVAQFDVDPVRSTNITEEEKSLIYQRLNYAQSIRRFLMNWSESSDDHQRDPTNSDHSEEQIPKNEDFVDFPVAIPKLPSCASSTKALLSEQGQPDEVPSQVAIANSTTSTLPDQVPAHIATAMSSSEQDISGVLSPKDAPPNSSADALYGHISLTEKTLKIHNKFEEQRYIQEMVQEKISFLNSADHAKSICESVLNKMSKKRKGSANMAHNSSSKHLCKEQSDVKLERSNLPLMPPFQIAGANPQSPSVSLPPMKLIMPVITQATSQMGAPGKQEAMQESFAVPSSTVTMGNLAVTTNSGITSSSASHVNTCYSLTSSVTYQPDSSATSVNMAVNPSYTASYDPAVTQPRSIGIGLPGESTIQFEPIHFLLYHPQTGERTMQSLVYHHGSGQSQFYQEKSQNAAVSEEDGKRTETESYEGDSSEKIEETSSSMMYLLDSNGGHNSNEPDSDDAEAKKNTLPETPYWVTNCNFSKEVEMQYKMPKKDEKEALAGDSQLLGQMKQSSVVIDQLEELQLMLENYPCLNGIDEEADLLYELPDDPEYLQKLWNGPADEDNDPLDEESDNGFADDEIVTTDPTEEPTQKQDMLANSTEEKPSSITMLDTVAVNVITDVTCNVQNSITSTVDSSNAIPMDPVYSSRTTTDQTNDIDTIQTTIADNVDTSITLQYTNGAGQVQTNIADTVKIGSQASVANATNGVGTDVADTVKTSVANTTDILVTGSIRNPVMTTQSVTQSNCIDKGIDFSSLPMDIEQLERSSLVETLRDNEIKLHTDKDVDDQSNESVEIGEISKCKASRKYTPSDSSETGSSKNSSELTPSDQRSSEEAASSAKESDSSSPFRSSDNSSSPTVKRKKNFSKLPKFNNLFVALQVDFEDERESVKQPIWIREADFSTKIQYEYKTTTENEEKLLEEDQRRLQELGPQPKLVVDQLSGLFESLSKHVGEALDVGPLNTACSGDKDVMSPGTEDIFIAVSPIDTSWKEDQDNEMKEELSTKEYPNSDYAQQTMSIFTEKMASSQKEWDACSNPEDEQGVDKVNCKDEPVTNDCVTETKSIGHNKINKCAITLPDSSTKKGDRNVKFSCVDDPCIASTSQVNTDGLSILSKQEEVSSLLHNEVEQEVALEFKKNLMGSLFSDDENILHNCP
>Predicted homolog of timeless
MELELQATCSALGYLDNGRYYKEPDCLETVKDLIRFLKRENESCDVRRKLGQSQILVNDLIPIIKEYKDDNILWETIIRLMVNLTQPAVLCFQNQIPQDKATRNNYLEIENDLQTYKEAFSDETFFVVLAEKLSKLLQLDWENRQEEDRMLMERILLLIRNILHVPPNQAKEQRTEDDASIHDQVLWALHISGMEELLLYLASSSDERQFAFHLIEIISLMFREQTPDQLASAGVSRSMSEKEKDERELLLEREKEKAMKKAQVFKHSTRHSRFGGTYVMANMKSISERDMIYHKSITKAKDMNFDEAKTRKKRAKNRRPITEKDLTRRSTLSIRIFLKDFCIAFVENAYNTLMAAVKDTLKRERAQENDETYYLWAIRFFMEFQRKYQFRVDYVSETLSVESFHYIQTNLQNFHEMIMSDKKEAIVWSRRMHLALKAYNELLHNLALMDKSKEPAIKDSAAVIKGNVFYMMEYRDVFVILLKKFDETRQSRTYLKDLIECTHLFLRMLEGHCKVNRHLVVQKKKKKAVGARKKKQAAPVVENSGPTREQLDDQWDTISGDLSAIFQGRGEIPENVTPFDAASEVDVDQQRAETIGKIQDSLRGNQPGEAVALYRAAREVWPEREEFGSQDISAEDEFMSLREIFFADLARADQSQSENVEGENAEEEEVEEELEEIEESMPTFDEQEFSFKEFQLRFCNAATVSAYVTLLADWKTNSCATNHCIIKMLHRFAFDNAIPGIVFQARLFRIFQKFMIDPVSKAKPFQEMYSFAIHVLRKFFEVAEKNPKVFMELFFWKTAKDAHEVCEGYGSMSHKPAKVLWSEEQEMEVTRLAEEYEKKEEDGDIPEGIKDMADYITLNLIDQSKTRRQVLKQMVKQNLIGSSKDLYKKKPNIRFNWPEYEEAELRELFEKHKDAKNPCQEIMEKLSNKRSKHAIINKCIALGLIQDKSELFVKRGKEGSKRGKKGGKEDCWDREDELLPTATESSASSDAMPPGGGSSASDSEDEAPSVVRQIHRLAGQMRGNGFGPAVLWLQSSLKTIADDREEDNDTEPIPIVPLTEETEEAMDNTAFQKLLKKLGVKKPANEQERFWRVPGEIPPAELRSRAMALDESAEPPPSSTSKKAKNMNILKAMADRKKKERKEGKKRKTARSTTNNESPTPSRSRLRDESSDEDDNLDKFLSNQRKQQEEAVNSDHSRSEQSSPVHKSKPVKRRVRKRQALTNDTSENDSEMSASQTSNVSEKSGKRPMASDSEASEKDSNTPRKTTQQKKRAKIVESDSESSRSSMLQDENTDPNRLHDSVNSDPNKHLDSFPATLFSQPAGSDSDSDIEDHIPLKRAIRPTIDSDSD---------------------------------------------------------------------------------------------------------------------------------------------------------------------------------------------------------------------------------------------------------------------------------------------------------------
