# Supplementary material for: The transcriptome of the Bermuda fireworm Odontosyllis enopla (Annelida: Syllidae): A unique luciferase gene family and putative epitoky-related genes
Source: PLoS One. 2018 Aug 8;13(8):e0200944. doi: 10.1371/journal.pone.0200944 (PMC6082529; doi:10.1371/journal.pone.0200944)
Supplement: S2 Fig — This includes predicted homologs of a light-receptive cryptochrome (l-cry; 134 amino acids in length) and a transcription factor with a putative circadian oscillator component (tr-cry; 591 aa). (FASTA) [file pone.0200944.s002.fasta]

>Predicted homolog of l-cry
MVAQSANYFIFRQMQSTIFFCWPTCPPILLWGEALQEFFSNTPPPQMINIYHCHTESRDMSKGGCLDTNKTILWHDNDSIIFSMDTVKCIRYIRYISCIHITQIMSIVQWNLDFTKLDLTKYLDFTKWKIIPLS-------------------------------------------------------------------------------------------------------------------------------------------------------------------------------------------------------------------------------------------------------------------------------------------------------------------------------------------------------------------------------------------------------------------------------------------------------------------------
>Predicted homolog of tr-cry
MWDAKKASHEAKQRKEGKNILHWFRKGLRLHDNPALKEALNGATTFRCVYILDPWFAGSSQAGINKWRFLLQCLDDLDSNLRKLNSRLFVVRGQPADVLPRLFREWRIKVFSFEEDPEPFGKVRDTAIKALAREAGVNVVVRTSHTLYPLEQILAQNGGKPPLTYKQFQAILSAMDPPPSPTSPVDYSVINGKRTPITDDHDDVYGVPTLKELGFDTEYLTTAVWKGGETEALSRLDRHLERKAWVASFEKPKMTVRSLNHSQTGLTPFLRFGCLSPRLFYWRLTELYKKVKKHNDPPLSLHGQLLWREFFYTAAADNPHFDRMVNNPICVQIPWNRNPEALAKWAEGKTGFPWIDAIMTQLRQEGWIHHLARHAVACFLTRGDLWISWEEGMKVFDELLLDADWSTNAGSWMWLSCSSFFQQFFHTYCPVNFGKRTDPNGDYIRKYLPILKGYPAKYIYEPWTAPEEIQRLARCIIGKDYPVPMVDHNHASRVNMDRMMQVYQSLSPRAAVLFSRLVGKHSRSLSSRYAGGCKARRRAKRTVGNHPSKVSMLSLSKRRHSSDNSSDTDDNRSYRKYTTTSTSANYFGEPM
