# Supplementary material for: The transcriptome of the Bermuda fireworm Odontosyllis enopla (Annelida: Syllidae): A unique luciferase gene family and putative epitoky-related genes
Source: PLoS One. 2018 Aug 8;13(8):e0200944. doi: 10.1371/journal.pone.0200944 (PMC6082529; doi:10.1371/journal.pone.0200944)
Supplement: S3 Fig — See Table 1 for the lengths (in amino acids) of all predicted homologs. (FASTA) [file pone.0200944.s003.fasta]

>Predicted homolog of a Phototransduction gene
MGCTMSADERAALERSKQIEKNLKEDGIQAAKDIKLLLLGAGESGKSTIVKQMKIIHEGGFTNEDNKQYKPVVYSNTIQSLVAIIRAMGTLNIAFGDPERESDAKMVLDVIARMEDTEPFSEELLGAMKRLWVDSGVQECFGRSNEYQLNDSAKYFLDDLDRLGGKDYMPTEQDILRTRVKTTGIVEVHFHFKNLNFKLFDVGGQRSERKKWIHCFEDVTAIIFCVAMSEYDQVLHEDETTNRMQESLKLFDSICNNKWFTDTSIILFLNKKDLFEEKIKKSPLTICFPEYTGKQTYEEAAAYIQAQFEAKNKSTTKEIYCHQTCATDTNNIQFVFDAVTDVIIANNLRGCGLY-----------------------------------------------------------------------------------------------------------------------------------------------------------------------------------------------------------------------------------------------------------------------------------------------------------------------------------------------------------------------------------------------------------------------
>Predicted homolog of a Retinal rod rhodopsin-sensitive cGMP 3',5'-cyclic phosphodiesterase subunit delta gene
MGSKADCILQGFKLNWMNLRDAETGKVLWQASEDLSIPNKEHEARVPKKILKCKSVSREINFSSKEQMEKFRLEQKVMFQGKCLEEWYFEFGFVIPDSTNTWQSIIEAAPEGQMMPANVLNGNVVIETTFYDDDLLVSTSRVRIFYV--------------------------------------------------------------------------------------------------------------------------------------------------------------------------------------------------------------------------------------------------------------------------------------------------------------------------------------------------------------------------------------------------------------------------------------------------------------------------------------------------------------------------------------------------------------------------------------------------------------------------------------
>Predicted homolog of a Phosphatidate cytidylyltransferase
MSEVRKRIPTDSRDNASNNAAPADEDVGGVDLKAAAKLLPQGSDKTTEALDSTLQKLPPRWRNWIIRGIFSWVMIFGFGFVIYLGPLALVLLILCIQIKCFHEIISIGYVVYKSDNLPWFRTLSWYFLICSNYFFYGESMIQYFGVLLSRAEFMKPFVTYHRFISFSLYASGFVGFVFSLVKKHYLKQFTMFGWTHVTLLIVVTQSHLIMQNIFEGLIWFLVPVSMIICNDIMAYMFGFFFGRTPLIKLSPKKTWEGFIGGAFSTIIFGLCLSYVLLQFDFFVCPISYDELNEQLSMDCERAPVFKLAEYTLPKFVMNILSLLGLSHLQTVRMYPFMLHTISLSLFASIIGPFGGFFASGFKRAFNIKDFGDTIPGHGGIMDRFDCQFLMATFVHVYHSSFIRAASPAKLVQQVLAMKAEEQLQVFNMLKESLTKRGLLALH-------------------------------------------------------------------------------------------------------------------------------------------------------------------------------------------------------------------------------------------------------------------------------------------------------------------------------
>Predicted homolog of a Retinol dehydrogenase
MDLFTLIVYFLLLYFGWRIVNHVLSLPQLSKLESRYILITGCDTGFGNAAAKRLDGMGCNVFAACLTEVGGNDLKKTCSSRLKIINVDVSNHESVQRAYRMVCDMLPRGKGLWGVINNAGISGVGGPTDWMILNDYHKVLGVNLLGLIDVTLTFLPLIKKERGRIVNTASIAGRIAAPTSPYTVSKYGVEAFSDFARRDLKCFGVTTHIIEPEFFKTEITNTENIINDIKHTYARLPEVTKAEYGADYLKAVLELTKESVEEMPVRDITPVIDAYTHALLARYPKARYLVGKRTWIWLTIQALPEWLGDRALGFFSRKRPLPAACMQ--------------------------------------------------------------------------------------------------------------------------------------------------------------------------------------------------------------------------------------------------------------------------------------------------------------------------------------------------------------------------------------------------------------------------------------------------
>Predicted homolog of a Epidermal retinol dehydrogenase 2-like isoform
MYLVLEIIRTLFLCLYYWLEAIILALLPAQGREKNVEGQRVLITGSGSGLGRLLALRFAKLKCHLILWDVNEMENRKTANSVKELGAQVHCYTCDLSSRENIYETARQVKSDVGDVDILINNAGIVTGRKLLECPDVLIEKTMEVNINAHFWTLKCFLPSMLTRNHGHIVTIASAAGSVGVPGLADYCASKHAAVGLDESVRLEIIALGKTDVHTTVVCPYYINTGMFDGIQTRFPVVLPILEPDYAVNKIMEAILTNQVMLYMPRVLYLILLLKGILPAKCQVLLNDLFGVSHQMESFKGRSKSE-----------------------------------------------------------------------------------------------------------------------------------------------------------------------------------------------------------------------------------------------------------------------------------------------------------------------------------------------------------------------------------------------------------------------------------------------------------------------
>Predicted homolog of a Retinitis pigmentosa GTPase regulator
MATDDDSDVPETGAVFTYGKSKFADNDPNKFWIRNDRVLQVACGDEHTALIAQSGRIFTFGSNDWGQLGLGHNKPSTKPACIKSLKKEKAKLVACGRSCTLVATESGKLFSFGANGEGQLGLGQNDASFASPQEVETMQNIDIKMLSAGTDHSVALTSNGDVYIWGSGSEGQLGLGPSETEVPKPTKLDLGEKVTCLSCGYYHTALVTESGKLMTFGESDGGKLGIEVDDTTIPQEVTGIKSKVTWVSCGGSHTVAVTDDGKVYSFGDGANGQLGHGTIQLTSEVPNEIVTLKNYKVKMSSCGENHSAVVTEKGLLFTFGDGRHGKLGLGEENFANQFKPSRVTRFEKFIVESVSCGGCHMLVLAKPKLENGDWSSSTDDNEEETDLIRKPTIFDSLKKSEDLDLSGSFSARDRRREKQDPMGTLNRTLPPLNSSFSGRASLAPVGSKPMNGDNPLDKPLLGRPRRDEVQEIKSMQKQENGLDKSLQKDQDITKDEDSTLGSVTDNSEEESENSGHIKKEKTLEDTPSSEQVKKPLPVPRVAKTKERPRKESDESESEYSESESSSEKENDEMIDTDEDKAKEKKKPVPAMRRPSPAGRDATSTEAEEKPKKKKVVKLKKTVTDSNDENGEDEADSGQKLPKKSSKKPTVKAKKPAGGVFGKRQVLHDSENSESESDEEKPAPAPRKNEKKKEDNKQTKLKDTEEESEENDSEQDNSKKKKVKIKDDKENDVENKTDAKEDENESENKPEEKKKSKLCVIL
>Predicted homolog of a Class A rhodopsin-like G-protein coupled receptor
YIGETKHHIGVRAGEHLDIESRKTAVYIQVLISLQDGHGIIKDDSFQISNMLYSGDPTIMELQNLVSALQLIYTPIVFGPGIMLNLVVLFIIGFTNQLRKKPMIQYVIAVISVDTLLLVNLGLIWLNNIGYRIYNIGAMCHFTTFLGHLSNFLLTWYTGCLAVSLFIKMYYPDTFIKVCTSLISKVVIIALCASGIAVFINESLMFSIIEVAPHMMLCAPINRFISTIRLMDQIDIFINRLLPYILVIIIWVLCLIENCKRCINSPMQHIVILPGTVRDKDSISINNNQKMDKDLIRIVMTMLMFFSHTGSPFLWPQVV----------------------------------------------------------------------------------------------------------------------------------------------------------------------------------------------------------------------------------------------------------------------------------------------------------------------------------------------------------------------------------------------------------------------------------------------------------
>Predicted homolog of a Carotenoid isomerooxygenase-like gene
MMKIFLFLFYHQLFFYDQLQGVRCLDVGYDYLFKTERKTYHGVKVIFTNPIPDWLNGTYVKNGPGQFEMGNRTVLHFLDGYTKLCSWNFKPHGLVTFSTRFLRTKFYHGSKAIEDIASYMLVGSTNPTFSVLQKMKALSHGFDNPNVNVVRYSKGNNNLAKLTNYVAITDSAVAYSFNPITLKTYAEVLKIFSIYNEIDFNNKYYMTSAHPLPEYGTENYITFNYMNYPIPFMSSWLNVVRIKSTKIQTPIAKITRNMFPYMHSFGLSKNYALIFAAPFYIDYECFLMTFNMPDCIYEDKSEQLDVYVVNIHTGFVTTLQTYSVFPVHHINAYEDEYGIIYADAVTYPDLSFMKLLELKTLRNKSERKKIRVKPQIKRFIIDLSKKTIHQKFFGTTPILETINQLDFPAINENFRHKKYCYVYGLVTRADGISYANMTLAKKDVCHKGNDKAWYQENHYPSEPWFIANPTGTQEDDGILLSVVLYGEKKRSYLGIWNASSLELLTESHLPIHIPLTIHGRFFDTQEDNS----------------------------------------------------------------------------------------------------------------------------------------------------------------------------------------------------------------------------------------
