# Supplementary material for: The transcriptome of the Bermuda fireworm Odontosyllis enopla (Annelida: Syllidae): A unique luciferase gene family and putative epitoky-related genes
Source: PLoS One. 2018 Aug 8;13(8):e0200944. doi: 10.1371/journal.pone.0200944 (PMC6082529; doi:10.1371/journal.pone.0200944)
Supplement: S4 Fig — See Table 2 for the lengths (in amino acids) of all predicted homologs. (FASTA) [file pone.0200944.s004.fasta]

>Predicted homolog of a Nephrocystin-3
QTLHQVAGLHAQQGKLTTAEALYNQALEIYEGAFGKDHYLVAKELDALAVLYQKHGKHDLADPLHRRAMSIRRKSKSPRILSGHLRGIDPLKRRVLQLEELAMGADSPDLARTLNELGVLYYLQNNIDTAESFFKRSLEMRESVLRGDHPDMAQSLNNLAALYNDRKQYDKAQPLYERALQLRLKLYGPDHQSVASVINHLAMLYRKMGKLEEAKPLYQQAIEIRERAFGELHPSVATAMVNLAVLHSQQGNLSEAQPLYEKALKIYEDSLGPVHPRVAETLKNLALLQYEQGDYETAASLYKRSTEIKESSATYSGQVTPRRSSTYDPPIKNTVVPTPAMFYSQHE------------------------------------------------------------------------------------------
>Predicted homolog of a Nephrocystin-3-like gene
SSGSLVLYHFIGHSSSCSASATTMIRRLTEKLMQYLNVTTPLACDPIRLVEEFPRWLERVSSKLPGGVILVLDSLGRLERCESQLRWLLDPLPVDSKIIISVSEETCPQIWRSWPHIEIAELNNKDVKELLRAELASQGRSISESEQEAKVLTHCRSAQTCTPLYVVALASELAKCPMDAIDDRLDKLLDTSDTTKLFSALVDVIRYNYEHGPANKGLLKKVLQQIYVSRNGLNERELFALLPSLNWNYWAPMCDLLIHRHILTLRSGLLVFAHEQARNAVKERFFSGGDDKLINMSRKKLKDYFAQFQYPNEVTYRGAVELPWLNSQLGDKEGLKQAISNLCIFLKLYGMGRCSEIVNYWQQLEVDKQSMAKMYSASLKQMEQYVGAFDGLVTLPKIADVYEALGRFLKDLNLLVEALSPLQRALEIRETALDPDH
>Predicted homolog of a Sex peptide receptor-like gene
YPILNKSNYWIQAFLIKLIPCALLTILTILLIVAMTKANKRRMQLKSQGRKDESDRAREHNRTTVMLLAVVGIFLLTEFPQGILTLCNIFIANFFNDVYWPMGDLLDIMALLNNSINFVLYCTMSRQFRDTFTSTFCSCCPESRPGWLKLKTFTVTFNGTTTTTATSDNYGNGSVDKV-------------------------------------------------------------------------------------------------------------------------------------------------------------------------------------------------------------------------------------------------------------------
